# Supplementary material for: Protein N-Glycosylation Traits Combined With CA19-9 Accurately Distinguish Pancreatic Cancer Cases From Healthy Controls and Benign Pancreatic Diseases
Source: Pancreas. 2025 May 23;54(9):e823–30. doi: 10.1097/MPA.0000000000002517 (PMC12419019; doi:10.1097/MPA.0000000000002517)
Supplement: SUPPLEMENTARY MATERIAL [file mpa-54-e823-s002.xlsx]

## Sheet: glycan compositions
	Glycan composition
	H3N3
	H5N2
	H3N3F1
	H4N3
	H3N4
	H6N2
	H4N3F1
	H3N3E1
	H5N3
	H3N4F1
	H4N4
	H3N5
	H4N3L1
	H7N2
	H3N3F1E1
	H4N3E1
	H6N3
	H4N4F1
	H5N4
	H3N5F1
	H3N3F2L1
	H4N5
	H5N3L1
	H8N2
	H4N3F1E1
	H5N3E1
	H5N4F1
	H4N5F1
	H4N3F2L1
	H5N5
	H9N2
	H6N3E1
	H4N4F1E1
	H5N4E1
	H5N5F1
	H5N4F1L1
	H5N4F1E1
	H4N5F1E1
	H5N5E1
	H5N4L2
	H3N4F2L1E1
	H5N5E1Ac1
	H5N4L1E1
	H5N4E2
	H5N5F1E1
	H6N5E1
	H5N4F1L2
	H5N4F1L1E1
	H5N4F1E2
	H6N5F1E1
	H5N5E2
	H6N5L1E1
	H5N5F1E2
	H6N5E2
	H6N5F1L1E1
	H6N5F1E2
	H7N6F1E1
	H6N5L2E1
	H6N5L1E2
	H6N5E3
	H7N6E2
	H6N5F1L2E1
	H6N5F1L1E2
	H6N5F2L1E2
	H7N6F2L2
	H7N6L1E2
	H7N6F1L2E1
	H7N6F1L1E2
	H7N6L3E1
	H7N6F2L2E1
	H7N6L2E2
	H8N7L2E1
	H7N6L1E3
	H7N6E4
	H7N6F1L3E1
	H7N6F1L2E2
	H7N6F2L3E1
	H7N6F2L2E2
	H5N4L1
	H4N4E1

## Sheet: derived traits
Glycosylation trait			Corresponding formula
TM			TM = ( H5N2 + H6N2 + H7N2 + H8N2 + H9N2 ) / ( H3N3 + H5N2 + H3N3F1 + H4N3 + H3N4 + H6N2 + H4N3F1 + H3N3E1 + H5N3 + H3N4F1 + H4N4 + H3N5 + H4N3L1 + H7N2 + H3N3F1E1 + H4N3E1 + H6N3 + H4N4F1 + H5N4 + H3N5F1 + H3N3F2L1 + H4N5 + H5N3L1 + H8N2 + H4N3F1E1 + H5N3E1 + H5N4F1 + H4N5F1 + H4N3F2L1 + H5N5 + H9N2 + H6N3E1 + H4N4F1E1 + H5N4E1 + H5N5F1 + H5N4F1L1 + H5N4F1E1 + H4N5F1E1 + H5N5E1 + H5N4L2 + H3N4F2L…
THy			THy = ( H5N3 + H6N3 + H5N3L1 + H5N3E1 + H6N3E1 ) / ( H3N3 + H5N2 + H3N3F1 + H4N3 + H3N4 + H6N2 + H4N3F1 + H3N3E1 + H5N3 + H3N4F1 + H4N4 + H3N5 + H4N3L1 + H7N2 + H3N3F1E1 + H4N3E1 + H6N3 + H4N4F1 + H5N4 + H3N5F1 + H3N3F2L1 + H4N5 + H5N3L1 + H8N2 + H4N3F1E1 + H5N3E1 + H5N4F1 + H4N5F1 + H4N3F2L1 + H5N5 + H9N2 + H6N3E1 + H4N4F1E1 + H5N4E1 + H5N5F1 + H5N4F1L1 + H5N4F1E1 + H4N5F1E1 + H5N5E1 + H5N4L2 + …
TC			TC = ( H3N4 + H3N3E1 + H3N4F1 + H4N4 + H3N5 + H4N3L1 + H3N3F1E1 + H4N3E1 + H4N4F1 + H5N4 + H3N5F1 + H3N3F2L1 + H4N5 + H4N3F1E1 + H5N4F1 + H4N5F1 + H4N3F2L1 + H5N5 + H4N4F1E1 + H5N4E1 + H5N5F1 + H5N4F1L1 + H5N4F1E1 + H4N5F1E1 + H5N5E1 + H5N4L2 + H3N4F2L1E1 + H5N5E1Ac1 + H5N4L1E1 + H5N4E2 + H5N5F1E1 + H6N5E1 + H5N4F1L2 + H5N4F1L1E1 + H5N4F1E2 + H6N5F1E1 + H5N5E2 + H6N5L1E1 + H5N5F1E2 + H6N5E2 + H6N…
MM			MM = ( 4 * (0) + 5 * ( H5N2 ) + 6 * ( H6N2 ) + 7 * ( H7N2 ) + 8 * ( H8N2 ) + 9 * ( H9N2 ) + 10 * (0) ) / ( H5N2 + H6N2 + H7N2 + H8N2 + H9N2 )
CA2			CA2 = ( H3N4 + H3N4F1 + H4N4 + H3N5 + H4N4F1 + H5N4 + H3N5F1 + H4N5 + H5N4F1 + H4N5F1 + H5N5 + H4N4F1E1 + H5N4E1 + H5N5F1 + H5N4F1L1 + H5N4F1E1 + H4N5F1E1 + H5N5E1 + H5N4L2 + H3N4F2L1E1 + H5N5E1Ac1 + H5N4L1E1 + H5N4E2 + H5N5F1E1 + H5N4F1L2 + H5N4F1L1E1 + H5N4F1E2 + H5N5E2 + H5N5F1E2 + H5N4L1 + H4N4E1 ) / ( H3N4 + H3N3E1 + H3N4F1 + H4N4 + H3N5 + H4N3L1 + H3N3F1E1 + H4N3E1 + H4N4F1 + H5N4 + H3N5F1 …
CA3			CA3 = ( H6N5E1 + H6N5F1E1 + H6N5L1E1 + H6N5E2 + H6N5F1L1E1 + H6N5F1E2 + H6N5L2E1 + H6N5L1E2 + H6N5E3 + H6N5F1L2E1 + H6N5F1L1E2 + H6N5F2L1E2 ) / ( H3N4 + H3N3E1 + H3N4F1 + H4N4 + H3N5 + H4N3L1 + H3N3F1E1 + H4N3E1 + H4N4F1 + H5N4 + H3N5F1 + H3N3F2L1 + H4N5 + H4N3F1E1 + H5N4F1 + H4N5F1 + H4N3F2L1 + H5N5 + H4N4F1E1 + H5N4E1 + H5N5F1 + H5N4F1L1 + H5N4F1E1 + H4N5F1E1 + H5N5E1 + H5N4L2 + H3N4F2L1E1 + H5…
CA4			CA4 = ( H7N6F1E1 + H7N6E2 + H7N6F2L2 + H7N6L1E2 + H7N6F1L2E1 + H7N6F1L1E2 + H7N6L3E1 + H7N6F2L2E1 + H7N6L2E2 + H7N6L1E3 + H7N6E4 + H7N6F1L3E1 + H7N6F1L2E2 + H7N6F2L3E1 + H7N6F2L2E2 ) / ( H3N4 + H3N3E1 + H3N4F1 + H4N4 + H3N5 + H4N3L1 + H3N3F1E1 + H4N3E1 + H4N4F1 + H5N4 + H3N5F1 + H3N3F2L1 + H4N5 + H4N3F1E1 + H5N4F1 + H4N5F1 + H4N3F2L1 + H5N5 + H4N4F1E1 + H5N4E1 + H5N5F1 + H5N4F1L1 + H5N4F1E1 + H4N…
CF			CF = ( H3N4F1 + H3N3F1E1 + H4N4F1 + H3N5F1 + H3N3F2L1 + H4N3F1E1 + H5N4F1 + H4N5F1 + H4N3F2L1 + H4N4F1E1 + H5N5F1 + H5N4F1L1 + H5N4F1E1 + H4N5F1E1 + H3N4F2L1E1 + H5N5F1E1 + H5N4F1L2 + H5N4F1L1E1 + H5N4F1E2 + H6N5F1E1 + H5N5F1E2 + H6N5F1L1E1 + H6N5F1E2 + H7N6F1E1 + H6N5F1L2E1 + H6N5F1L1E2 + H6N5F2L1E2 + H7N6F2L2 + H7N6F1L2E1 + H7N6F1L1E2 + H7N6F2L2E1 + H7N6F1L3E1 + H7N6F1L2E2 + H7N6F2L3E1 + H7N6F2…
CFa			CFa = ( H3N3F2L1 + H4N3F2L1 + H3N4F2L1E1 + H6N5F2L1E2 + H7N6F2L2 + H7N6F2L2E1 + H7N6F2L3E1 + H7N6F2L2E2 ) / ( H3N4 + H3N3E1 + H3N4F1 + H4N4 + H3N5 + H4N3L1 + H3N3F1E1 + H4N3E1 + H4N4F1 + H5N4 + H3N5F1 + H3N3F2L1 + H4N5 + H4N3F1E1 + H5N4F1 + H4N5F1 + H4N3F2L1 + H5N5 + H4N4F1E1 + H5N4E1 + H5N5F1 + H5N4F1L1 + H5N4F1E1 + H4N5F1E1 + H5N5E1 + H5N4L2 + H3N4F2L1E1 + H5N5E1Ac1 + H5N4L1E1 + H5N4E2 + H5N5F1…
CB0			CB0 = ( H3N4 + H3N4F1 + H4N4 + H4N4F1 + H5N4 + H5N4F1 + H4N4F1E1 + H5N4E1 + H5N4F1L1 + H5N4F1E1 + H5N4L2 + H3N4F2L1E1 + H5N4L1E1 + H5N4E2 + H5N4F1L2 + H5N4F1L1E1 + H5N4F1E2 + H5N4L1 + H4N4E1 ) / ( H3N4 + H3N3E1 + H3N4F1 + H4N4 + H3N5 + H4N3L1 + H3N3F1E1 + H4N3E1 + H4N4F1 + H5N4 + H3N5F1 + H3N3F2L1 + H4N5 + H4N3F1E1 + H5N4F1 + H4N5F1 + H4N3F2L1 + H5N5 + H4N4F1E1 + H5N4E1 + H5N5F1 + H5N4F1L1 + H5N4…
CB			CB = ( H3N5 + H3N5F1 + H4N5 + H4N5F1 + H5N5 + H5N5F1 + H4N5F1E1 + H5N5E1 + H5N5E1Ac1 + H5N5F1E1 + H5N5E2 + H5N5F1E2 ) / ( H3N4 + H3N3E1 + H3N4F1 + H4N4 + H3N5 + H4N3L1 + H3N3F1E1 + H4N3E1 + H4N4F1 + H5N4 + H3N5F1 + H3N3F2L1 + H4N5 + H4N3F1E1 + H5N4F1 + H4N5F1 + H4N3F2L1 + H5N5 + H4N4F1E1 + H5N4E1 + H5N5F1 + H5N4F1L1 + H5N4F1E1 + H4N5F1E1 + H5N5E1 + H5N4L2 + H3N4F2L1E1 + H5N5E1Ac1 + H5N4L1E1 + H5N…
TA2S			TA2S = ( H4N4F1E1 + H5N4E1 + H5N4F1L1 + H5N4F1E1 + H4N5F1E1 + H5N5E1 + H5N4L2 + H3N4F2L1E1 + H5N5E1Ac1 + H5N4L1E1 + H5N4E2 + H5N5F1E1 + H5N4F1L2 + H5N4F1L1E1 + H5N4F1E2 + H5N5E2 + H5N5F1E2 + H5N4L1 + H4N4E1 )
TA3S			TA3S = ( H6N5E1 + H6N5F1E1 + H6N5L1E1 + H6N5E2 + H6N5F1L1E1 + H6N5F1E2 + H6N5L2E1 + H6N5L1E2 + H6N5E3 + H6N5F1L2E1 + H6N5F1L1E2 + H6N5F2L1E2 )
TA4S			TA4S = ( H7N6F1E1 + H7N6E2 + H7N6F2L2 + H7N6L1E2 + H7N6F1L2E1 + H7N6F1L1E2 + H7N6L3E1 + H7N6F2L2E1 + H7N6L2E2 + H7N6L1E3 + H7N6E4 + H7N6F1L3E1 + H7N6F1L2E2 + H7N6F2L3E1 + H7N6F2L2E2 )
TA1			TA1 = ( H3N3 + H3N3F1 + H4N3 + H4N3F1 + H3N3E1 + H5N3 + H4N3L1 + H3N3F1E1 + H4N3E1 + H6N3 + H3N3F2L1 + H5N3L1 + H4N3F1E1 + H5N3E1 + H4N3F2L1 + H6N3E1 ) / ( H3N3 + H5N2 + H3N3F1 + H4N3 + H3N4 + H6N2 + H4N3F1 + H3N3E1 + H5N3 + H3N4F1 + H4N4 + H3N5 + H4N3L1 + H7N2 + H3N3F1E1 + H4N3E1 + H6N3 + H4N4F1 + H5N4 + H3N5F1 + H3N3F2L1 + H4N5 + H5N3L1 + H8N2 + H4N3F1E1 + H5N3E1 + H5N4F1 + H4N5F1 + H4N3F2L1 + …
TA2			TA2 = ( H3N4 + H3N4F1 + H4N4 + H3N5 + H4N4F1 + H5N4 + H3N5F1 + H4N5 + H5N4F1 + H4N5F1 + H5N5 + H4N4F1E1 + H5N4E1 + H5N5F1 + H5N4F1L1 + H5N4F1E1 + H4N5F1E1 + H5N5E1 + H5N4L2 + H3N4F2L1E1 + H5N5E1Ac1 + H5N4L1E1 + H5N4E2 + H5N5F1E1 + H5N4F1L2 + H5N4F1L1E1 + H5N4F1E2 + H5N5E2 + H5N5F1E2 + H5N4L1 + H4N4E1 ) / ( H3N3 + H5N2 + H3N3F1 + H4N3 + H3N4 + H6N2 + H4N3F1 + H3N3E1 + H5N3 + H3N4F1 + H4N4 + H3N5 +…
TA3			TA3 = ( H6N5E1 + H6N5F1E1 + H6N5L1E1 + H6N5E2 + H6N5F1L1E1 + H6N5F1E2 + H6N5L2E1 + H6N5L1E2 + H6N5E3 + H6N5F1L2E1 + H6N5F1L1E2 + H6N5F2L1E2 ) / ( H3N3 + H5N2 + H3N3F1 + H4N3 + H3N4 + H6N2 + H4N3F1 + H3N3E1 + H5N3 + H3N4F1 + H4N4 + H3N5 + H4N3L1 + H7N2 + H3N3F1E1 + H4N3E1 + H6N3 + H4N4F1 + H5N4 + H3N5F1 + H3N3F2L1 + H4N5 + H5N3L1 + H8N2 + H4N3F1E1 + H5N3E1 + H5N4F1 + H4N5F1 + H4N3F2L1 + H5N5 + H9N…
TA4			TA4 = ( H7N6F1E1 + H7N6E2 + H7N6F2L2 + H7N6L1E2 + H7N6F1L2E1 + H7N6F1L1E2 + H7N6L3E1 + H7N6F2L2E1 + H7N6L2E2 + H7N6L1E3 + H7N6E4 + H7N6F1L3E1 + H7N6F1L2E2 + H7N6F2L3E1 + H7N6F2L2E2 ) / ( H3N3 + H5N2 + H3N3F1 + H4N3 + H3N4 + H6N2 + H4N3F1 + H3N3E1 + H5N3 + H3N4F1 + H4N4 + H3N5 + H4N3L1 + H7N2 + H3N3F1E1 + H4N3E1 + H6N3 + H4N4F1 + H5N4 + H3N5F1 + H3N3F2L1 + H4N5 + H5N3L1 + H8N2 + H4N3F1E1 + H5N3E1 …
TF			TF = ( H3N4F1 + H3N3F1E1 + H4N4F1 + H3N5F1 + H3N3F2L1 + H4N3F1E1 + H5N4F1 + H4N5F1 + H4N3F2L1 + H4N4F1E1 + H5N5F1 + H5N4F1L1 + H5N4F1E1 + H4N5F1E1 + H3N4F2L1E1 + H5N5F1E1 + H5N4F1L2 + H5N4F1L1E1 + H5N4F1E2 + H6N5F1E1 + H5N5F1E2 + H6N5F1L1E1 + H6N5F1E2 + H7N6F1E1 + H6N5F1L2E1 + H6N5F1L1E2 + H6N5F2L1E2 + H7N6F2L2 + H7N6F1L2E1 + H7N6F1L1E2 + H7N6F2L2E1 + H7N6F1L3E1 + H7N6F1L2E2 + H7N6F2L3E1 + H7N6F2…
A2F			A2F = ( H3N4F1 + H4N4F1 + H3N5F1 + H5N4F1 + H4N5F1 + H4N4F1E1 + H5N5F1 + H5N4F1L1 + H5N4F1E1 + H4N5F1E1 + H3N4F2L1E1 + H5N5F1E1 + H5N4F1L2 + H5N4F1L1E1 + H5N4F1E2 + H5N5F1E2 ) / ( H3N4 + H3N4F1 + H4N4 + H3N5 + H4N4F1 + H5N4 + H3N5F1 + H4N5 + H5N4F1 + H4N5F1 + H5N5 + H4N4F1E1 + H5N4E1 + H5N5F1 + H5N4F1L1 + H5N4F1E1 + H4N5F1E1 + H5N5E1 + H5N4L2 + H3N4F2L1E1 + H5N5E1Ac1 + H5N4L1E1 + H5N4E2 + H5N5F1E…
A3F			A3F = ( H6N5F1E1 + H6N5F1L1E1 + H6N5F1E2 + H6N5F1L2E1 + H6N5F1L1E2 + H6N5F2L1E2 ) / ( H6N5E1 + H6N5F1E1 + H6N5L1E1 + H6N5E2 + H6N5F1L1E1 + H6N5F1E2 + H6N5L2E1 + H6N5L1E2 + H6N5E3 + H6N5F1L2E1 + H6N5F1L1E2 + H6N5F2L1E2 )
A4F			A4F = ( H7N6F1E1 + H7N6F2L2 + H7N6F1L2E1 + H7N6F1L1E2 + H7N6F2L2E1 + H7N6F1L3E1 + H7N6F1L2E2 + H7N6F2L3E1 + H7N6F2L2E2 ) / ( H7N6F1E1 + H7N6E2 + H7N6F2L2 + H7N6L1E2 + H7N6F1L2E1 + H7N6F1L1E2 + H7N6L3E1 + H7N6F2L2E1 + H7N6L2E2 + H7N6L1E3 + H7N6E4 + H7N6F1L3E1 + H7N6F1L2E2 + H7N6F2L3E1 + H7N6F2L2E2 )
A3Fa			A3Fa = ( H6N5F2L1E2 ) / ( H6N5E1 + H6N5F1E1 + H6N5L1E1 + H6N5E2 + H6N5F1L1E1 + H6N5F1E2 + H6N5L2E1 + H6N5L1E2 + H6N5E3 + H6N5F1L2E1 + H6N5F1L1E2 + H6N5F2L1E2 )
A4Fa			A4Fa = ( H7N6F2L2 + H7N6F2L2E1 + H7N6F2L3E1 + H7N6F2L2E2 ) / ( H7N6F1E1 + H7N6E2 + H7N6F2L2 + H7N6L1E2 + H7N6F1L2E1 + H7N6F1L1E2 + H7N6L3E1 + H7N6F2L2E1 + H7N6L2E2 + H7N6L1E3 + H7N6E4 + H7N6F1L3E1 + H7N6F1L2E2 + H7N6F2L3E1 + H7N6F2L2E2 )
A2SF			A2SF = ( H4N4F1E1 + H5N4F1L1 + H5N4F1E1 + H4N5F1E1 + H3N4F2L1E1 + H5N5F1E1 + H5N4F1L2 + H5N4F1L1E1 + H5N4F1E2 + H5N5F1E2 ) / ( H4N4F1E1 + H5N4E1 + H5N4F1L1 + H5N4F1E1 + H4N5F1E1 + H5N5E1 + H5N4L2 + H3N4F2L1E1 + H5N5E1Ac1 + H5N4L1E1 + H5N4E2 + H5N5F1E1 + H5N4F1L2 + H5N4F1L1E1 + H5N4F1E2 + H5N5E2 + H5N5F1E2 + H5N4L1 + H4N4E1 )
A2LF			A2LF = ( H5N4F1L1 + H3N4F2L1E1 + H5N4F1L2 + H5N4F1L1E1 ) / ( H5N4F1L1 + H5N4L2 + H3N4F2L1E1 + H5N4L1E1 + H5N4F1L2 + H5N4F1L1E1 + H5N4L1 )
A3LF			A3LF = ( H6N5F1L1E1 + H6N5F1L2E1 + H6N5F1L1E2 + H6N5F2L1E2 ) / ( H6N5L1E1 + H6N5F1L1E1 + H6N5L2E1 + H6N5L1E2 + H6N5F1L2E1 + H6N5F1L1E2 + H6N5F2L1E2 )
A4LF			A4LF = ( H7N6F2L2 + H7N6F1L2E1 + H7N6F1L1E2 + H7N6F2L2E1 + H7N6F1L3E1 + H7N6F1L2E2 + H7N6F2L3E1 + H7N6F2L2E2 ) / ( H7N6F2L2 + H7N6L1E2 + H7N6F1L2E1 + H7N6F1L1E2 + H7N6L3E1 + H7N6F2L2E1 + H7N6L2E2 + H7N6L1E3 + H7N6F1L3E1 + H7N6F1L2E2 + H7N6F2L3E1 + H7N6F2L2E2 )
A2EF			A2EF = ( H4N4F1E1 + H5N4F1E1 + H4N5F1E1 + H3N4F2L1E1 + H5N5F1E1 + H5N4F1L1E1 + H5N4F1E2 + H5N5F1E2 ) / ( H4N4F1E1 + H5N4E1 + H5N4F1E1 + H4N5F1E1 + H5N5E1 + H3N4F2L1E1 + H5N5E1Ac1 + H5N4L1E1 + H5N4E2 + H5N5F1E1 + H5N4F1L1E1 + H5N4F1E2 + H5N5E2 + H5N5F1E2 + H4N4E1 )
A4EF			A4EF = ( H7N6F1E1 + H7N6F1L2E1 + H7N6F1L1E2 + H7N6F2L2E1 + H7N6F1L3E1 + H7N6F1L2E2 + H7N6F2L3E1 + H7N6F2L2E2 ) / ( H7N6F1E1 + H7N6E2 + H7N6L1E2 + H7N6F1L2E1 + H7N6F1L1E2 + H7N6L3E1 + H7N6F2L2E1 + H7N6L2E2 + H7N6L1E3 + H7N6E4 + H7N6F1L3E1 + H7N6F1L2E2 + H7N6F2L3E1 + H7N6F2L2E2 )
TB			TB = ( H3N5 + H3N5F1 + H4N5 + H4N5F1 + H5N5 + H5N5F1 + H4N5F1E1 + H5N5E1 + H5N5E1Ac1 + H5N5F1E1 + H5N5E2 + H5N5F1E2 ) / ( H3N3 + H5N2 + H3N3F1 + H4N3 + H3N4 + H6N2 + H4N3F1 + H3N3E1 + H5N3 + H3N4F1 + H4N4 + H3N5 + H4N3L1 + H7N2 + H3N3F1E1 + H4N3E1 + H6N3 + H4N4F1 + H5N4 + H3N5F1 + H3N3F2L1 + H4N5 + H5N3L1 + H8N2 + H4N3F1E1 + H5N3E1 + H5N4F1 + H4N5F1 + H4N3F2L1 + H5N5 + H9N2 + H6N3E1 + H4N4F1E1 + …
A2B			A2B = ( H3N5 + H3N5F1 + H4N5 + H4N5F1 + H5N5 + H5N5F1 + H4N5F1E1 + H5N5E1 + H5N5E1Ac1 + H5N5F1E1 + H5N5E2 + H5N5F1E2 ) / ( H3N4 + H3N4F1 + H4N4 + H3N5 + H4N4F1 + H5N4 + H3N5F1 + H4N5 + H5N4F1 + H4N5F1 + H5N5 + H4N4F1E1 + H5N4E1 + H5N5F1 + H5N4F1L1 + H5N4F1E1 + H4N5F1E1 + H5N5E1 + H5N4L2 + H3N4F2L1E1 + H5N5E1Ac1 + H5N4L1E1 + H5N4E2 + H5N5F1E1 + H5N4F1L2 + H5N4F1L1E1 + H5N4F1E2 + H5N5E2 + H5N5F1E2 …
A2F0B			A2F0B = ( H3N5 + H4N5 + H5N5 + H5N5E1 + H5N5E1Ac1 + H5N5E2 ) / ( H3N4 + H4N4 + H3N5 + H5N4 + H4N5 + H5N5 + H5N4E1 + H5N5E1 + H5N4L2 + H5N5E1Ac1 + H5N4L1E1 + H5N4E2 + H5N5E2 + H5N4L1 + H4N4E1 )
A2FB			A2FB = ( H3N5F1 + H4N5F1 + H5N5F1 + H4N5F1E1 + H5N5F1E1 + H5N5F1E2 ) / ( H3N4F1 + H4N4F1 + H3N5F1 + H5N4F1 + H4N5F1 + H4N4F1E1 + H5N5F1 + H5N4F1L1 + H5N4F1E1 + H4N5F1E1 + H3N4F2L1E1 + H5N5F1E1 + H5N4F1L2 + H5N4F1L1E1 + H5N4F1E2 + H5N5F1E2 )
A2FS0B			A2FS0B = ( H3N5F1 + H4N5F1 + H5N5F1 ) / ( H3N4F1 + H4N4F1 + H3N5F1 + H5N4F1 + H4N5F1 + H5N5F1 )
A2G			A2G = ( 0/2 * ( H3N4 + H3N4F1 + H3N5 + H3N5F1 ) + 1/2 * ( H4N4 + H4N4F1 + H4N5 + H4N5F1 + H4N4F1E1 + H4N5F1E1 + H4N4E1 ) + 2/2 * ( H5N4 + H5N4F1 + H5N5 + H5N4E1 + H5N5F1 + H5N4F1L1 + H5N4F1E1 + H5N5E1 + H5N4L2 + H3N4F2L1E1 + H5N5E1Ac1 + H5N4L1E1 + H5N4E2 + H5N5F1E1 + H5N4F1L2 + H5N4F1L1E1 + H5N4F1E2 + H5N5E2 + H5N5F1E2 + H5N4L1 ) ) / ( H3N4 + H3N4F1 + H4N4 + H3N5 + H4N4F1 + H5N4 + H3N5F1 + H4N5 +…
A2FG			A2FG = ( 0/2 * ( H3N4F1 + H3N5F1 ) + 1/2 * ( H4N4F1 + H4N5F1 + H4N4F1E1 + H4N5F1E1 ) + 2/2 * ( H5N4F1 + H5N5F1 + H5N4F1L1 + H5N4F1E1 + H3N4F2L1E1 + H5N5F1E1 + H5N4F1L2 + H5N4F1L1E1 + H5N4F1E2 + H5N5F1E2 ) ) / ( H3N4F1 + H4N4F1 + H3N5F1 + H5N4F1 + H4N5F1 + H4N4F1E1 + H5N5F1 + H5N4F1L1 + H5N4F1E1 + H4N5F1E1 + H3N4F2L1E1 + H5N5F1E1 + H5N4F1L2 + H5N4F1L1E1 + H5N4F1E2 + H5N5F1E2 )
A2FS0G			A2FS0G = ( 0/2 * ( H3N4F1 + H3N5F1 ) + 1/2 * ( H4N4F1 + H4N5F1 ) + 2/2 * ( H5N4F1 + H5N5F1 ) ) / ( H3N4F1 + H4N4F1 + H3N5F1 + H5N4F1 + H4N5F1 + H5N5F1 )
A2S			A2S = ( 0/2 * ( H3N4 + H3N4F1 + H4N4 + H3N5 + H4N4F1 + H5N4 + H3N5F1 + H4N5 + H5N4F1 + H4N5F1 + H5N5 + H5N5F1 ) + 1/2 * ( H4N4F1E1 + H5N4E1 + H5N4F1L1 + H5N4F1E1 + H4N5F1E1 + H5N5E1 + H5N5E1Ac1 + H5N5F1E1 + H5N4L1 + H4N4E1 ) + 2/2 * ( H5N4L2 + H3N4F2L1E1 + H5N4L1E1 + H5N4E2 + H5N4F1L2 + H5N4F1L1E1 + H5N4F1E2 + H5N5E2 + H5N5F1E2 ) ) / ( H3N4 + H3N4F1 + H4N4 + H3N5 + H4N4F1 + H5N4 + H3N5F1 + H4N5 +…
A3S			A3S = ( 0/3 * (0) + 1/3 * ( H6N5E1 + H6N5F1E1 ) + 2/3 * ( H6N5L1E1 + H6N5E2 + H6N5F1L1E1 + H6N5F1E2 ) + 3/3 * ( H6N5L2E1 + H6N5L1E2 + H6N5E3 + H6N5F1L2E1 + H6N5F1L1E2 + H6N5F2L1E2 ) ) / ( H6N5E1 + H6N5F1E1 + H6N5L1E1 + H6N5E2 + H6N5F1L1E1 + H6N5F1E2 + H6N5L2E1 + H6N5L1E2 + H6N5E3 + H6N5F1L2E1 + H6N5F1L1E2 + H6N5F2L1E2 )
A4S			A4S = ( 0/4 * (0) + 1/4 * ( H7N6F1E1 ) + 2/4 * ( H7N6E2 + H7N6F2L2 ) + 3/4 * ( H7N6L1E2 + H7N6F1L2E1 + H7N6F1L1E2 + H7N6F2L2E1 ) + 4/4 * ( H7N6L3E1 + H7N6L2E2 + H7N6L1E3 + H7N6E4 + H7N6F1L3E1 + H7N6F1L2E2 + H7N6F2L3E1 + H7N6F2L2E2 ) ) / ( H7N6F1E1 + H7N6E2 + H7N6F2L2 + H7N6L1E2 + H7N6F1L2E1 + H7N6F1L1E2 + H7N6L3E1 + H7N6F2L2E1 + H7N6L2E2 + H7N6L1E3 + H7N6E4 + H7N6F1L3E1 + H7N6F1L2E2 + H7N6F2L3E1 …
A2F0S			A2F0S = ( 0/2 * ( H3N4 + H4N4 + H3N5 + H5N4 + H4N5 + H5N5 ) + 1/2 * ( H5N4E1 + H5N5E1 + H5N5E1Ac1 + H5N4L1 + H4N4E1 ) + 2/2 * ( H5N4L2 + H5N4L1E1 + H5N4E2 + H5N5E2 ) ) / ( H3N4 + H4N4 + H3N5 + H5N4 + H4N5 + H5N5 + H5N4E1 + H5N5E1 + H5N4L2 + H5N5E1Ac1 + H5N4L1E1 + H5N4E2 + H5N5E2 + H5N4L1 + H4N4E1 )
A3F0S			A3F0S = ( 0/3 * (0) + 1/3 * ( H6N5E1 ) + 2/3 * ( H6N5L1E1 + H6N5E2 ) + 3/3 * ( H6N5L2E1 + H6N5L1E2 + H6N5E3 ) ) / ( H6N5E1 + H6N5L1E1 + H6N5E2 + H6N5L2E1 + H6N5L1E2 + H6N5E3 )
A4F0S			A4F0S = ( 0/4 * (0) + 1/4 * (0) + 2/4 * ( H7N6E2 ) + 3/4 * ( H7N6L1E2 ) + 4/4 * ( H7N6L3E1 + H7N6L2E2 + H7N6L1E3 + H7N6E4 ) ) / ( H7N6F1E1 + H7N6E2 + H7N6F2L2 + H7N6L1E2 + H7N6F1L2E1 + H7N6F1L1E2 + H7N6L3E1 + H7N6F2L2E1 + H7N6L2E2 + H7N6L1E3 + H7N6E4 + H7N6F1L3E1 + H7N6F1L2E2 + H7N6F2L3E1 + H7N6F2L2E2 )
A2FS			A2FS = ( 0/2 * ( H3N4F1 + H4N4F1 + H3N5F1 + H5N4F1 + H4N5F1 + H5N5F1 ) + 1/2 * ( H4N4F1E1 + H5N4F1L1 + H5N4F1E1 + H4N5F1E1 + H5N5F1E1 ) + 2/2 * ( H3N4F2L1E1 + H5N4F1L2 + H5N4F1L1E1 + H5N4F1E2 + H5N5F1E2 ) ) / ( H3N4F1 + H4N4F1 + H3N5F1 + H5N4F1 + H4N5F1 + H4N4F1E1 + H5N5F1 + H5N4F1L1 + H5N4F1E1 + H4N5F1E1 + H3N4F2L1E1 + H5N5F1E1 + H5N4F1L2 + H5N4F1L1E1 + H5N4F1E2 + H5N5F1E2 )
A3FS			A3FS = ( 0/3 * (0) + 1/3 * ( H6N5F1E1 ) + 2/3 * ( H6N5F1L1E1 + H6N5F1E2 ) + 3/3 * ( H6N5F1L2E1 + H6N5F1L1E2 + H6N5F2L1E2 ) ) / ( H6N5F1E1 + H6N5F1L1E1 + H6N5F1E2 + H6N5F1L2E1 + H6N5F1L1E2 + H6N5F2L1E2 )
A4FS			A4FS = ( 0/4 * (0) + 1/4 * ( H7N6F1E1 ) + 2/4 * ( H7N6F2L2 ) + 3/4 * ( H7N6F1L2E1 + H7N6F1L1E2 + H7N6F2L2E1 ) + 4/4 * ( H7N6F1L3E1 + H7N6F1L2E2 + H7N6F2L3E1 + H7N6F2L2E2 ) ) / ( H7N6F1E1 + H7N6E2 + H7N6F2L2 + H7N6L1E2 + H7N6F1L2E1 + H7N6F1L1E2 + H7N6L3E1 + H7N6F2L2E1 + H7N6L2E2 + H7N6L1E3 + H7N6E4 + H7N6F1L3E1 + H7N6F1L2E2 + H7N6F2L3E1 + H7N6F2L2E2 )
A2L			A2L = ( 0/2 * ( H3N4 + H3N4F1 + H4N4 + H3N5 + H4N4F1 + H5N4 + H3N5F1 + H4N5 + H5N4F1 + H4N5F1 + H5N5 + H4N4F1E1 + H5N4E1 + H5N5F1 + H5N4F1E1 + H4N5F1E1 + H5N5E1 + H5N5E1Ac1 + H5N4E2 + H5N5F1E1 + H5N4F1E2 + H5N5E2 + H5N5F1E2 + H4N4E1 ) + 1/2 * ( H5N4F1L1 + H3N4F2L1E1 + H5N4L1E1 + H5N4F1L1E1 + H5N4L1 ) + 2/2 * ( H5N4L2 + H5N4F1L2 ) ) / ( H3N4 + H3N4F1 + H4N4 + H3N5 + H4N4F1 + H5N4 + H3N5F1 + H4N5 +…
A3L			A3L = ( 0/3 * ( H6N5E1 + H6N5F1E1 + H6N5E2 + H6N5F1E2 + H6N5E3 ) + 1/3 * ( H6N5L1E1 + H6N5F1L1E1 + H6N5L1E2 + H6N5F1L1E2 + H6N5F2L1E2 ) + 2/3 * ( H6N5L2E1 + H6N5F1L2E1 ) + 3/3 * (0) ) / ( H6N5E1 + H6N5F1E1 + H6N5L1E1 + H6N5E2 + H6N5F1L1E1 + H6N5F1E2 + H6N5L2E1 + H6N5L1E2 + H6N5E3 + H6N5F1L2E1 + H6N5F1L1E2 + H6N5F2L1E2 )
A4L			A4L = ( 0/4 * ( H7N6F1E1 + H7N6E2 + H7N6E4 ) + 1/4 * ( H7N6L1E2 + H7N6F1L1E2 + H7N6L1E3 ) + 2/4 * ( H7N6F2L2 + H7N6F1L2E1 + H7N6F2L2E1 + H7N6L2E2 + H7N6F1L2E2 + H7N6F2L2E2 ) + 3/4 * ( H7N6L3E1 + H7N6F1L3E1 + H7N6F2L3E1 ) + 4/4 * (0) ) / ( H7N6F1E1 + H7N6E2 + H7N6F2L2 + H7N6L1E2 + H7N6F1L2E1 + H7N6F1L1E2 + H7N6L3E1 + H7N6F2L2E1 + H7N6L2E2 + H7N6L1E3 + H7N6E4 + H7N6F1L3E1 + H7N6F1L2E2 + H7N6F2L3E1 …
A2F0L			A2F0L = ( 0/2 * ( H3N4 + H4N4 + H3N5 + H5N4 + H4N5 + H5N5 + H5N4E1 + H5N5E1 + H5N5E1Ac1 + H5N4E2 + H5N5E2 + H4N4E1 ) + 1/2 * ( H5N4L1E1 + H5N4L1 ) + 2/2 * ( H5N4L2 ) ) / ( H3N4 + H4N4 + H3N5 + H5N4 + H4N5 + H5N5 + H5N4E1 + H5N5E1 + H5N4L2 + H5N5E1Ac1 + H5N4L1E1 + H5N4E2 + H5N5E2 + H5N4L1 + H4N4E1 )
A3F0L			A3F0L = ( 0/3 * ( H6N5E1 + H6N5E2 + H6N5E3 ) + 1/3 * ( H6N5L1E1 + H6N5L1E2 ) + 2/3 * ( H6N5L2E1 ) + 3/3 * (0) ) / ( H6N5E1 + H6N5L1E1 + H6N5E2 + H6N5L2E1 + H6N5L1E2 + H6N5E3 )
A4F0L			A4F0L = ( 0/4 * ( H7N6E2 + H7N6E4 ) + 1/4 * ( H7N6L1E2 + H7N6L1E3 ) + 2/4 * ( H7N6L2E2 ) + 3/4 * ( H7N6L3E1 ) + 4/4 * (0) ) / ( H7N6F1E1 + H7N6E2 + H7N6F2L2 + H7N6L1E2 + H7N6F1L2E1 + H7N6F1L1E2 + H7N6L3E1 + H7N6F2L2E1 + H7N6L2E2 + H7N6L1E3 + H7N6E4 + H7N6F1L3E1 + H7N6F1L2E2 + H7N6F2L3E1 + H7N6F2L2E2 )
A2FL			A2FL = ( 0/2 * ( H3N4F1 + H4N4F1 + H3N5F1 + H5N4F1 + H4N5F1 + H4N4F1E1 + H5N5F1 + H5N4F1E1 + H4N5F1E1 + H5N5F1E1 + H5N4F1E2 + H5N5F1E2 ) + 1/2 * ( H5N4F1L1 + H3N4F2L1E1 + H5N4F1L1E1 ) + 2/2 * ( H5N4F1L2 ) ) / ( H3N4F1 + H4N4F1 + H3N5F1 + H5N4F1 + H4N5F1 + H4N4F1E1 + H5N5F1 + H5N4F1L1 + H5N4F1E1 + H4N5F1E1 + H3N4F2L1E1 + H5N5F1E1 + H5N4F1L2 + H5N4F1L1E1 + H5N4F1E2 + H5N5F1E2 )
A3FL			A3FL = ( 0/3 * ( H6N5F1E1 + H6N5F1E2 ) + 1/3 * ( H6N5F1L1E1 + H6N5F1L1E2 + H6N5F2L1E2 ) + 2/3 * ( H6N5F1L2E1 ) + 3/3 * (0) ) / ( H6N5F1E1 + H6N5F1L1E1 + H6N5F1E2 + H6N5F1L2E1 + H6N5F1L1E2 + H6N5F2L1E2 )
A4FL			A4FL = ( 0/4 * ( H7N6F1E1 ) + 1/4 * ( H7N6F1L1E2 ) + 2/4 * ( H7N6F2L2 + H7N6F1L2E1 + H7N6F2L2E1 + H7N6F1L2E2 + H7N6F2L2E2 ) + 3/4 * ( H7N6F1L3E1 + H7N6F2L3E1 ) + 4/4 * (0) ) / ( H7N6F1E1 + H7N6E2 + H7N6F2L2 + H7N6L1E2 + H7N6F1L2E1 + H7N6F1L1E2 + H7N6L3E1 + H7N6F2L2E1 + H7N6L2E2 + H7N6L1E3 + H7N6E4 + H7N6F1L3E1 + H7N6F1L2E2 + H7N6F2L3E1 + H7N6F2L2E2 )
A2E			A2E = ( 0/2 * ( H3N4 + H3N4F1 + H4N4 + H3N5 + H4N4F1 + H5N4 + H3N5F1 + H4N5 + H5N4F1 + H4N5F1 + H5N5 + H5N5F1 + H5N4F1L1 + H5N4L2 + H5N4F1L2 + H5N4L1 ) + 1/2 * ( H4N4F1E1 + H5N4E1 + H5N4F1E1 + H4N5F1E1 + H5N5E1 + H3N4F2L1E1 + H5N5E1Ac1 + H5N4L1E1 + H5N5F1E1 + H5N4F1L1E1 + H4N4E1 ) + 2/2 * ( H5N4E2 + H5N4F1E2 + H5N5E2 + H5N5F1E2 ) ) / ( H3N4 + H3N4F1 + H4N4 + H3N5 + H4N4F1 + H5N4 + H3N5F1 + H4N5 +…
A3E			A3E = ( 0/3 * (0) + 1/3 * ( H6N5E1 + H6N5F1E1 + H6N5L1E1 + H6N5F1L1E1 + H6N5L2E1 + H6N5F1L2E1 ) + 2/3 * ( H6N5E2 + H6N5F1E2 + H6N5L1E2 + H6N5F1L1E2 + H6N5F2L1E2 ) + 3/3 * ( H6N5E3 ) ) / ( H6N5E1 + H6N5F1E1 + H6N5L1E1 + H6N5E2 + H6N5F1L1E1 + H6N5F1E2 + H6N5L2E1 + H6N5L1E2 + H6N5E3 + H6N5F1L2E1 + H6N5F1L1E2 + H6N5F2L1E2 )
A4E			A4E = ( 0/4 * ( H7N6F2L2 ) + 1/4 * ( H7N6F1E1 + H7N6F1L2E1 + H7N6L3E1 + H7N6F2L2E1 + H7N6F1L3E1 + H7N6F2L3E1 ) + 2/4 * ( H7N6E2 + H7N6L1E2 + H7N6F1L1E2 + H7N6L2E2 + H7N6F1L2E2 + H7N6F2L2E2 ) + 3/4 * ( H7N6L1E3 ) + 4/4 * ( H7N6E4 ) ) / ( H7N6F1E1 + H7N6E2 + H7N6F2L2 + H7N6L1E2 + H7N6F1L2E1 + H7N6F1L1E2 + H7N6L3E1 + H7N6F2L2E1 + H7N6L2E2 + H7N6L1E3 + H7N6E4 + H7N6F1L3E1 + H7N6F1L2E2 + H7N6F2L3E1 + …
A2F0E			A2F0E = ( 0/2 * ( H3N4 + H4N4 + H3N5 + H5N4 + H4N5 + H5N5 + H5N4L2 + H5N4L1 ) + 1/2 * ( H5N4E1 + H5N5E1 + H5N5E1Ac1 + H5N4L1E1 + H4N4E1 ) + 2/2 * ( H5N4E2 + H5N5E2 ) ) / ( H3N4 + H4N4 + H3N5 + H5N4 + H4N5 + H5N5 + H5N4E1 + H5N5E1 + H5N4L2 + H5N5E1Ac1 + H5N4L1E1 + H5N4E2 + H5N5E2 + H5N4L1 + H4N4E1 )
A3F0E			A3F0E = ( 0/3 * (0) + 1/3 * ( H6N5E1 + H6N5L1E1 + H6N5L2E1 ) + 2/3 * ( H6N5E2 + H6N5L1E2 ) + 3/3 * ( H6N5E3 ) ) / ( H6N5E1 + H6N5L1E1 + H6N5E2 + H6N5L2E1 + H6N5L1E2 + H6N5E3 )
A4F0E			A4F0E = ( 0/4 * (0) + 1/4 * ( H7N6L3E1 ) + 2/4 * ( H7N6E2 + H7N6L1E2 + H7N6L2E2 ) + 3/4 * ( H7N6L1E3 ) + 4/4 * ( H7N6E4 ) ) / ( H7N6F1E1 + H7N6E2 + H7N6F2L2 + H7N6L1E2 + H7N6F1L2E1 + H7N6F1L1E2 + H7N6L3E1 + H7N6F2L2E1 + H7N6L2E2 + H7N6L1E3 + H7N6E4 + H7N6F1L3E1 + H7N6F1L2E2 + H7N6F2L3E1 + H7N6F2L2E2 )
A2FE			A2FE = ( 0/2 * ( H3N4F1 + H4N4F1 + H3N5F1 + H5N4F1 + H4N5F1 + H5N5F1 + H5N4F1L1 + H5N4F1L2 ) + 1/2 * ( H4N4F1E1 + H5N4F1E1 + H4N5F1E1 + H3N4F2L1E1 + H5N5F1E1 + H5N4F1L1E1 ) + 2/2 * ( H5N4F1E2 + H5N5F1E2 ) ) / ( H3N4F1 + H4N4F1 + H3N5F1 + H5N4F1 + H4N5F1 + H4N4F1E1 + H5N5F1 + H5N4F1L1 + H5N4F1E1 + H4N5F1E1 + H3N4F2L1E1 + H5N5F1E1 + H5N4F1L2 + H5N4F1L1E1 + H5N4F1E2 + H5N5F1E2 )
A3FE			A3FE = ( 0/3 * (0) + 1/3 * ( H6N5F1E1 + H6N5F1L1E1 + H6N5F1L2E1 ) + 2/3 * ( H6N5F1E2 + H6N5F1L1E2 + H6N5F2L1E2 ) + 3/3 * (0) ) / ( H6N5F1E1 + H6N5F1L1E1 + H6N5F1E2 + H6N5F1L2E1 + H6N5F1L1E2 + H6N5F2L1E2 )
A4FE			A4FE = ( 0/4 * ( H7N6F2L2 ) + 1/4 * ( H7N6F1E1 + H7N6F1L2E1 + H7N6F2L2E1 + H7N6F1L3E1 + H7N6F2L3E1 ) + 2/4 * ( H7N6F1L1E2 + H7N6F1L2E2 + H7N6F2L2E2 ) + 3/4 * (0) + 4/4 * (0) ) / ( H7N6F1E1 + H7N6E2 + H7N6F2L2 + H7N6L1E2 + H7N6F1L2E1 + H7N6F1L1E2 + H7N6L3E1 + H7N6F2L2E1 + H7N6L2E2 + H7N6L1E3 + H7N6E4 + H7N6F1L3E1 + H7N6F1L2E2 + H7N6F2L3E1 + H7N6F2L2E2 )
