# Supplementary material for: Protein N-Glycosylation Traits Combined With CA19-9 Accurately Distinguish Pancreatic Cancer Cases From Healthy Controls and Benign Pancreatic Diseases
Source: Pancreas. 2025 May 23;54(9):e823–30. doi: 10.1097/MPA.0000000000002517 (PMC12419019; doi:10.1097/MPA.0000000000002517)
Supplement: SUPPLEMENTARY MATERIAL [file mpa-54-e823-s003.xlsx]

## Sheet: Sheet1
Table S-3
This list provides sensitivity and specificity cutoff values derived from three logistic regression models: one for N-glycosylation traits (NGTs), one for CA19-9 alone, and one combining both. Each model compared pancreatic ductal adenocarcinoma (PDAC) cases with a control cohort consisting of healthy individuals and patients with benign pancreatic diseases. The NGT model was based on three biolo…
NGTs			CA19-9			NGTs + CA19-9
Sensitivity	Specificity		Sensitivity	Specificity		Sensitivity	Specificity
1	0		1	0		1	0
0.977778	0		1	0.00568182		1	0.00568182
0.977778	0.00568182		1	0.0113636		1	0.0113636
0.977778	0.0113636		1	0.0454545		1	0.0170455
0.977778	0.0170455		0.977778	0.0852273		1	0.0227273
0.977778	0.0227273		0.977778	0.0965909		1	0.0284091
0.977778	0.0284091		0.955556	0.102273		1	0.0340909
0.977778	0.0340909		0.955556	0.107955		1	0.0397727
0.977778	0.0397727		0.955556	0.113636		1	0.0454545
0.977778	0.0454545		0.933333	0.113636		1	0.0511364
0.977778	0.0511364		0.933333	0.119318		1	0.0568182
0.977778	0.0568182		0.933333	0.125		1	0.0625
0.977778	0.0625		0.933333	0.136364		1	0.0681818
0.977778	0.0681818		0.933333	0.142045		1	0.0738636
0.977778	0.0738636		0.933333	0.147727		1	0.0795455
0.977778	0.0795455		0.933333	0.153409		1	0.0852273
0.977778	0.0852273		0.933333	0.164773		1	0.0909091
0.977778	0.0909091		0.933333	0.170455		1	0.0965909
0.977778	0.0965909		0.933333	0.1875		1	0.102273
0.977778	0.102273		0.933333	0.204545		1	0.107955
0.977778	0.107955		0.933333	0.215909		1	0.113636
0.977778	0.113636		0.933333	0.232955		1	0.119318
0.977778	0.119318		0.933333	0.238636		1	0.125
0.977778	0.125		0.933333	0.244318		1	0.130682
0.977778	0.130682		0.933333	0.255682		1	0.136364
0.977778	0.136364		0.933333	0.267045		1	0.142045
0.977778	0.142045		0.933333	0.278409		1	0.147727
0.977778	0.147727		0.933333	0.284091		1	0.153409
0.977778	0.153409		0.933333	0.295455		1	0.159091
0.977778	0.159091		0.933333	0.301136		1	0.164773
0.977778	0.164773		0.933333	0.3125		1	0.170455
0.977778	0.170455		0.911111	0.318182		1	0.176136
0.977778	0.176136		0.911111	0.329545		1	0.181818
0.955556	0.176136		0.911111	0.346591		1	0.1875
0.955556	0.181818		0.911111	0.357955		1	0.193182
0.955556	0.1875		0.911111	0.363636		1	0.198864
0.955556	0.193182		0.911111	0.369318		1	0.204545
0.955556	0.198864		0.911111	0.380682		1	0.210227
0.955556	0.204545		0.911111	0.386364		1	0.215909
0.955556	0.210227		0.911111	0.397727		1	0.221591
0.955556	0.215909		0.911111	0.403409		1	0.227273
0.955556	0.221591		0.911111	0.414773		1	0.232955
0.955556	0.227273		0.911111	0.426136		1	0.238636
0.955556	0.232955		0.911111	0.431818		1	0.244318
0.955556	0.238636		0.911111	0.4375		1	0.25
0.955556	0.244318		0.911111	0.448864		1	0.255682
0.955556	0.25		0.911111	0.454545		1	0.261364
0.955556	0.255682		0.911111	0.460227		1	0.267045
0.955556	0.261364		0.911111	0.465909		1	0.272727
0.955556	0.267045		0.911111	0.471591		1	0.278409
0.955556	0.272727		0.911111	0.488636		1	0.284091
0.933333	0.272727		0.911111	0.494318		1	0.289773
0.933333	0.278409		0.911111	0.5		1	0.295455
0.933333	0.284091		0.911111	0.505682		1	0.301136
0.933333	0.289773		0.888889	0.505682		1	0.306818
0.933333	0.295455		0.888889	0.511364		1	0.3125
0.933333	0.301136		0.888889	0.517045		1	0.318182
0.933333	0.306818		0.888889	0.522727		1	0.323864
0.933333	0.3125		0.888889	0.528409		1	0.329545
0.933333	0.318182		0.888889	0.534091		1	0.335227
0.933333	0.323864		0.844444	0.534091		1	0.340909
0.911111	0.323864		0.844444	0.539773		1	0.346591
0.911111	0.329545		0.844444	0.545455		1	0.352273
0.911111	0.335227		0.844444	0.551136		1	0.357955
0.888889	0.335227		0.844444	0.556818		1	0.363636
0.888889	0.340909		0.844444	0.5625		1	0.369318
0.888889	0.346591		0.844444	0.568182		1	0.375
0.888889	0.352273		0.844444	0.573864		1	0.380682
0.888889	0.357955		0.844444	0.579545		1	0.386364
0.888889	0.363636		0.822222	0.579545		1	0.392045
0.888889	0.369318		0.822222	0.585227		1	0.397727
0.888889	0.375		0.822222	0.590909		1	0.403409
0.888889	0.380682		0.822222	0.596591		1	0.409091
0.888889	0.386364		0.822222	0.602273		1	0.414773
0.888889	0.392045		0.822222	0.607955		1	0.420455
0.888889	0.397727		0.822222	0.619318		1	0.426136
0.888889	0.403409		0.822222	0.636364		1	0.431818
0.888889	0.409091		0.822222	0.642045		1	0.4375
0.888889	0.414773		0.822222	0.653409		1	0.443182
0.888889	0.420455		0.822222	0.659091		1	0.448864
0.888889	0.426136		0.822222	0.670455		1	0.454545
0.888889	0.431818		0.822222	0.681818		1	0.460227
0.888889	0.4375		0.822222	0.693182		1	0.465909
0.888889	0.443182		0.822222	0.698864		1	0.471591
0.888889	0.448864		0.822222	0.704545		1	0.477273
0.888889	0.454545		0.822222	0.710227		1	0.482955
0.888889	0.460227		0.8	0.715909		1	0.488636
0.888889	0.465909		0.8	0.721591		1	0.494318
0.888889	0.471591		0.8	0.727273		1	0.5
0.888889	0.477273		0.8	0.732955		1	0.505682
0.866667	0.477273		0.8	0.738636		1	0.511364
0.866667	0.482955		0.8	0.744318		1	0.517045
0.866667	0.488636		0.8	0.75		1	0.522727
0.866667	0.494318		0.8	0.761364		1	0.528409
0.866667	0.5		0.8	0.767045		1	0.534091
0.866667	0.505682		0.8	0.772727		1	0.539773
0.866667	0.511364		0.8	0.778409		0.977778	0.539773
0.866667	0.517045		0.8	0.784091		0.977778	0.545455
0.866667	0.522727		0.8	0.789773		0.977778	0.551136
0.866667	0.528409		0.8	0.795455		0.977778	0.556818
0.866667	0.534091		0.777778	0.801136		0.977778	0.5625
0.866667	0.539773		0.777778	0.806818		0.977778	0.568182
0.866667	0.545455		0.777778	0.818182		0.977778	0.573864
0.866667	0.551136		0.777778	0.823864		0.977778	0.579545
0.866667	0.556818		0.777778	0.829545		0.977778	0.585227
0.844444	0.556818		0.777778	0.835227		0.977778	0.590909
0.844444	0.5625		0.777778	0.840909		0.977778	0.596591
0.844444	0.568182		0.777778	0.846591		0.977778	0.602273
0.844444	0.573864		0.777778	0.852273		0.977778	0.607955
0.844444	0.579545		0.777778	0.857955		0.977778	0.613636
0.844444	0.585227		0.777778	0.863636		0.977778	0.619318
0.844444	0.590909		0.755556	0.863636		0.977778	0.625
0.844444	0.596591		0.755556	0.869318		0.977778	0.630682
0.844444	0.602273		0.755556	0.875		0.977778	0.636364
0.844444	0.607955		0.755556	0.880682		0.977778	0.642045
0.844444	0.613636		0.755556	0.886364		0.977778	0.647727
0.844444	0.619318		0.733333	0.886364		0.977778	0.653409
0.844444	0.625		0.733333	0.892045		0.977778	0.659091
0.844444	0.630682		0.733333	0.897727		0.977778	0.664773
0.844444	0.636364		0.733333	0.903409		0.977778	0.670455
0.844444	0.642045		0.711111	0.903409		0.977778	0.676136
0.844444	0.647727		0.711111	0.909091		0.977778	0.681818
0.844444	0.653409		0.711111	0.914773		0.977778	0.6875
0.844444	0.659091		0.711111	0.920455		0.977778	0.693182
0.844444	0.664773		0.688889	0.920455		0.977778	0.698864
0.844444	0.670455		0.688889	0.926136		0.977778	0.704545
0.844444	0.676136		0.688889	0.931818		0.955556	0.704545
0.844444	0.681818		0.688889	0.9375		0.955556	0.710227
0.844444	0.6875		0.666667	0.9375		0.955556	0.715909
0.844444	0.693182		0.666667	0.943182		0.955556	0.721591
0.844444	0.698864		0.666667	0.948864		0.933333	0.721591
0.844444	0.704545		0.666667	0.954545		0.933333	0.727273
0.822222	0.704545		0.666667	0.960227		0.933333	0.732955
0.8	0.704545		0.666667	0.965909		0.933333	0.738636
0.8	0.710227		0.666667	0.971591		0.911111	0.738636
0.8	0.715909		0.644444	0.971591		0.888889	0.738636
0.777778	0.715909		0.622222	0.971591		0.888889	0.744318
0.777778	0.721591		0.6	0.971591		0.888889	0.75
0.777778	0.727273		0.577778	0.971591		0.888889	0.755682
0.777778	0.732955		0.555556	0.971591		0.888889	0.761364
0.777778	0.738636		0.555556	0.977273		0.888889	0.767045
0.777778	0.744318		0.555556	0.982955		0.888889	0.772727
0.777778	0.75		0.533333	0.982955		0.888889	0.778409
0.755556	0.75		0.511111	0.982955		0.888889	0.784091
0.755556	0.755682		0.511111	0.988636		0.888889	0.789773
0.755556	0.761364		0.488889	0.988636		0.888889	0.795455
0.755556	0.767045		0.466667	0.988636		0.888889	0.801136
0.733333	0.767045		0.444444	0.988636		0.888889	0.806818
0.733333	0.772727		0.422222	0.988636		0.888889	0.8125
0.733333	0.778409		0.4	0.988636		0.888889	0.818182
0.711111	0.778409		0.377778	0.988636		0.888889	0.823864
0.711111	0.784091		0.377778	0.994318		0.888889	0.829545
0.711111	0.789773		0.355556	0.994318		0.888889	0.835227
0.711111	0.795455		0.355556	1		0.888889	0.840909
0.711111	0.801136		0.333333	1		0.888889	0.846591
0.711111	0.806818		0.311111	1		0.888889	0.852273
0.688889	0.806818		0.288889	1		0.888889	0.857955
0.666667	0.806818		0.266667	1		0.866667	0.857955
0.666667	0.8125		0.244444	1		0.866667	0.863636
0.666667	0.818182		0.222222	1		0.866667	0.869318
0.644444	0.818182		0.0222222	1		0.844444	0.869318
0.622222	0.818182		0	1		0.844444	0.875
0.6	0.818182					0.844444	0.880682
0.6	0.823864					0.844444	0.886364
0.6	0.829545					0.822222	0.886364
0.577778	0.829545					0.822222	0.892045
0.577778	0.835227					0.822222	0.897727
0.577778	0.840909					0.822222	0.903409
0.555556	0.840909					0.8	0.903409
0.555556	0.846591					0.777778	0.903409
0.555556	0.852273					0.755556	0.903409
0.555556	0.857955					0.755556	0.909091
0.533333	0.857955					0.755556	0.914773
0.533333	0.863636					0.733333	0.914773
0.511111	0.863636					0.733333	0.920455
0.488889	0.863636					0.733333	0.926136
0.488889	0.869318					0.711111	0.926136
0.488889	0.875					0.711111	0.931818
0.466667	0.875					0.711111	0.9375
0.466667	0.880682					0.688889	0.9375
0.466667	0.886364					0.688889	0.943182
0.466667	0.892045					0.688889	0.948864
0.466667	0.897727					0.666667	0.948864
0.444444	0.897727					0.666667	0.954545
0.422222	0.897727					0.644444	0.954545
0.422222	0.903409					0.622222	0.954545
0.422222	0.909091					0.6	0.954545
0.422222	0.914773					0.6	0.960227
0.422222	0.920455					0.577778	0.960227
0.422222	0.926136					0.555556	0.960227
0.4	0.926136					0.555556	0.965909
0.377778	0.926136					0.533333	0.965909
0.355556	0.926136					0.511111	0.965909
0.355556	0.931818					0.511111	0.971591
0.333333	0.931818					0.511111	0.977273
0.311111	0.931818					0.488889	0.977273
0.288889	0.931818					0.488889	0.982955
0.266667	0.931818					0.488889	0.988636
0.266667	0.9375					0.466667	0.988636
0.266667	0.943182					0.444444	0.988636
0.244444	0.943182					0.422222	0.988636
0.222222	0.943182					0.4	0.988636
0.222222	0.948864					0.377778	0.988636
0.222222	0.954545					0.377778	0.994318
0.2	0.954545					0.355556	0.994318
0.2	0.960227					0.355556	1
0.177778	0.960227					0.333333	1
0.177778	0.965909					0.311111	1
0.155556	0.965909					0.288889	1
0.133333	0.965909					0.266667	1
0.133333	0.971591					0.244444	1
0.111111	0.971591					0.222222	1
0.0888889	0.971591					0.2	1
0.0888889	0.977273					0.177778	1
0.0888889	0.982955					0.155556	1
0.0666667	0.982955					0.133333	1
0.0666667	0.988636					0.111111	1
0.0444444	0.988636					0.0888889	1
0.0222222	0.988636					0.0666667	1
0.0222222	0.994318					0.0444444	1
0.0222222	1					0.0222222	1
0	1					0	1
